# Supplementary material for: When Games Influence Words: Gaming Addiction among College Students Increases Verbal Aggression through Risk-Biased Drifting in Decision-Making
Source: Behav Sci (Basel). 2024 Aug 11;14(8):699. doi: 10.3390/bs14080699 (PMC11352047; doi:10.3390/bs14080699)
Supplement: Supplementary file 1 [file behavsci-14-00699-s001.zip]

Archive with 1 entries (1 files):
- behavsci-3117998-supplementary.pdf
